# Supplementary material for: Time Course of Corticospinal Excitability and Autonomic Function Interplay during and Following Monopolar tDCS
Source: Front Psychiatry. 2014 Jul 21;5:86. doi: 10.3389/fpsyt.2014.00086 (PMC4104833; doi:10.3389/fpsyt.2014.00086)
Supplement: Supplementary file 1 [file Presentation1.ZIP]

Archive with 5 entries (5 files):
- Supp Fig 1.TIF
- Supp Fig 2.TIF
- Supp Fig 3.TIF
- Supp Fig 4.TIF
- Supp Fig legends.docx
